# Supplementary material for: Clinical Impact of Ultrafast Cranial MRI Implementation in Children Under Six Years of Age
Source: J Clin Med. 2026 Feb 4;15(3):1242. doi: 10.3390/jcm15031242 (PMC12898367; doi:10.3390/jcm15031242)
Supplement: Supplementary file 1 [file jcm-15-01242-s001.zip]

Archive with 4 entries (4 files):
- Supplementary Material S2 Workflow Conventional MRI vs UF-MRI.pdf
- __MACOSX/._Supplementary Material S2 Workflow Conventional MRI vs UF-MRI.pdf
- Supplementary Table S1 Clinical consequences of UF-MRI according to underlying diagnosis.pdf
- __MACOSX/._Supplementary Table S1 Clinical consequences of UF-MRI according to underlying diagnosis.pdf
